# Supplementary material for: Limitations to the Use of Species-Distribution Models for Environmental-Impact Assessments in the Amazon
Source: PLoS One. 2016 Jan 19;11(1):e0146543. doi: 10.1371/journal.pone.0146543 (PMC4718640; doi:10.1371/journal.pone.0146543)
Supplement: S2 Table — The layers were selected according to each species and scale. (XLS) [file pone.0146543.s003.xls]

## Sheet: Sheet1
S4 Table. Environmental information and their sources used to calibrate the prior models.
Dataset	Source	Link
Bioclim grids 1-18 (Current conditions)	WorldClim - Global Climate Data	http://www.worldclim.org/current
Normalized Difference Vegetation Index (NDVI) and Enhanced Vegetation Index (EVI) derived from MODIS images	Global Land Cover Facility - University of Maryland	http://glcf.umd.edu/data/
Altitude obtained from Shuttle Radar Topographic Mission (SRTM)	AMBDATA - DPI/INPE	http://www.dpi.inpe.br/Ambdata/English/altitude.php
Height Above the Nearest Drainage (HAND 50m)	AMBDATA - DPI/INPE	http://www.dpi.inpe.br/Ambdata/English/hand.php
Slope	AMBDATA - DPI/INPE	http://www.dpi.inpe.br/Ambdata/English/slope.php
Walsh Index	AMBDATA - DPI/INPE	http://www.dpi.inpe.br/Ambdata/English/walsh_index.php
Percent Tree Cover	AMBDATA - DPI/INPE	http://www.dpi.inpe.br/Ambdata/English/modis_percent.php
Aspect	AMBDATA - DPI/INPE	http://www.dpi.inpe.br/Ambdata/English/aspect.php
Drainage density	AMBDATA - DPI/INPE	http://www.dpi.inpe.br/Ambdata/English/ddensity.php
The layers were selected according to each species and scale.
